# Supplementary material for: Gut microbiota-generated short-chain fatty acids are involved in para-chlorophenylalanine-induced cognitive disorders
Source: Front Microbiol. 2022 Nov 7;13:1028913. doi: 10.3389/fmicb.2022.1028913 (PMC9676499; doi:10.3389/fmicb.2022.1028913)
Supplement: Supplementary file 1 [file Data_Sheet_1.ZIP]

Archive with 1 entries (1 files):
- PCPA NCDs.Supplementary_Material 2.docx
